# Supplementary material for: Maintenance of MYC expression promotes de novo resistance to BET bromodomain inhibition in castration-resistant prostate cancer
Source: Sci Rep. 2019 Mar 7;9:3823. doi: 10.1038/s41598-019-40518-5 (PMC6405739; doi:10.1038/s41598-019-40518-5)
Supplement: Supplementary file 2 — Supplementary Table S1 - dose-response curve metrics [file 41598_2019_40518_MOESM2_ESM.xlsx]

## Sheet: Sheet1
experiment_date	MaxDose_uM	MinDose_uM	Titrations	Fold Dilution	Replicates	PlateFormat	ReadoutMethod	PreTxConditions	TxConditions	TxConditions_Alt	target	cell_line	drug	time	fit_GR	fit_IC	experiment	GR50 _uM	GRmax	GR_AOC	GEC50_uM	GRinf	h_GR	r2_GR	pval_GR	flat_fit_GR	IC50_uM	Emax	AUC	EC50_uM	Einf	h	r2_IC	pval_IC	flat_fit_IC	Std_Error_uM	Upper_uM	Adj_Lower_uM	Adj_GR50_uM	mean.Td	sd.Td	n.Td	sem.Td	cl.min.Td	cl.max.Td	slow_growth	flat/sigmoid	no_bottom	extrapolated_GR50
2014-09-12	10	2.56e-05	9	01:05:00	3	96	CTG	Normal Medium	Normal Medium		BET	22RV1	JQ1	72	sigmoid	sigmoid	JQ1 22RV1 72	0.923	0.322	0.398	0.315	0.344	1.08	0.982	1.17e-22	NA	0.631	0.323	0.566	0.23	0.341	1.13	0.984	3.23e-23	NA	0.139593	1.21067	0.634457	0.923	27.6284	1.75642	18	0.413993	26.817	28.4398	FALSE	FALSE	FALSE	FALSE
2015-01-06	10	2.56e-05	9	01:05:00	3	96	CTG	Normal Medium	Normal Medium		BET	22RV1	JQ1	72	sigmoid	sigmoid	22RV1 JQ1	0.392547	0.249686	0.47346	0.195178	0.317523	1.44256	0.970753	6.7e-20	NA	4.58035	0.452388	0.641382	0.176512	0.495903	1.47548	0.973841	1.66e-20	NA	0.0494479	0.494603	0.290492	0.392547	42.9755	1.77868	3	1.02692	40.9628	44.9883	FALSE	FALSE	FALSE	FALSE
2014-02-24	10	2.56e-05	9	01:05:00	3	96	CTG	Normal Medium	Normal Medium		BET	ABL	JQ1	72	sigmoid	sigmoid	ABL JQ1	0.375257	0.193191	0.403195	0.271	0.351475	3.73996	0.909322	9.31e-14	NA	Inf	0.436926	0.710684	0.263	0.534757	3.83291	0.900649	2.91e-13	NA	0.0547668	0.488291	0.262224	0.375257	42.1539	4.34513	9	1.44838	39.3151	44.9927	FALSE	FALSE	FALSE	FALSE
2014-10-14	10	2.56e-05	9	01:05:00	3	96	CTG	Normal Medium	Normal Medium		BET	ABL	JQ1	72	sigmoid	sigmoid	ABL JQ1	0.324387	0.171707	0.467332	0.256683	0.276273	3.43528	0.940562	4.74e-16	NA	Inf	0.448922	0.682274	0.248209	0.511454	3.56725	0.934742	1.52e-15	NA	0.0366931	0.400118	0.248656	0.324387	47.2269	1.06935	3	0.617388	46.0168	48.437	FALSE	FALSE	FALSE	FALSE
2014-02-24	10	2.56e-05	9	01:05:00	3	96	CTG	Normal Medium	Normal Medium		BET	C42B	JQ1	72	sigmoid	sigmoid	C42B JQ1	0.570927	0.0491372	0.463668	0.51	0.117791	2.40103	0.984555	2.29e-23	NA	0.619	0.253171	0.613579	0.441	0.295317	2.63694	0.982853	8.46e-23	NA	0.0336611	0.6404	0.501453	0.570927	33.8332	0.626364	9	0.208788	33.4239	34.2424	FALSE	FALSE	FALSE	FALSE
2015-01-27	10	2.56e-05	9	01:05:00	3	96	CTG	Normal Medium	Normal Medium		BET	C42B	JQ1	72	sigmoid	sigmoid	C42B JQ1	0.72872	-0.208285	0.533291	0.845677	-0.1906	2.16968	0.980784	3.51e-22	NA	0.992995	0.218774	0.6364	0.754015	0.22422	2.16118	0.978824	1.18e-21	NA	0.0430437	0.817558	0.639882	0.72872	44.9812	2.41729	3	1.39562	42.2458	47.7167	FALSE	FALSE	FALSE	FALSE
2014-02-24	10	2.56e-05	9	01:05:00	3	96	CTG	Normal Medium	Normal Medium		BET	DU145	JQ1	72	sigmoid	sigmoid	DU145 JQ1	1.33614	0.229304	0.338415	0.685	0.298721	1.36268	0.856986	2.77e-11	NA	Inf	0.563169	0.805716	0.662	0.602501	1.38442	0.854776	3.35e-11	NA	0.603387	2.58147	0.0908081	1.33614	65.9415	8.44775	9	2.81592	60.4223	71.4607	FALSE	FALSE	FALSE	FALSE
2014-12-09	10	2.56e-05	9	01:05:00	3	96	CTG	Normal Medium	Normal Medium		BET	DU145	JQ1	72	sigmoid	sigmoid	DU145 JQ1	3.16579	0.368173	0.265262	0.896783	0.400947	1.28351	0.970879	6.35e-20	NA	6.17724	0.443619	0.749794	0.782844	0.462775	1.2575	0.970899	6.29e-20	NA	0.762799	4.74013	1.59145	3.16579	33.8236	0.616392	3	0.355874	33.1261	34.5212	FALSE	FALSE	FALSE	FALSE
2015-03-31	10	2.56e-05	9	01:05:00	3	96	CTG	Normal Medium	Normal Medium		BET	DU145	JQ1	72	sigmoid	sigmoid	DU145 JQ1	7.1998	0.439243	0.21616	4.8375	0.122372	0.705887	0.86334	1.57e-11	NA	25.0813	0.578644	0.831271	4.44223	0.347764	0.687	0.858324	2.46e-11	NA	10.4454	28.7579	0	7.1998	43.9601	1.89957	3	1.09672	41.8106	46.1097	FALSE	FALSE	TRUE	FALSE
2014-12-09	10	2.56e-05	9	01:05:00	3	96	CTG	Normal Medium	Normal Medium		BET	LNCaP-EV2	JQ1	72	sigmoid	sigmoid	LNCaP-EV2 JQ1	0.309672	0.0914638	0.554795	0.272632	0.131594	2.3975	0.982394	1.18e-22	NA	0.407017	0.338453	0.582657	0.246601	0.364591	2.60697	0.980342	4.67e-22	NA	0.0183655	0.347577	0.271768	0.309672	39.6866	1.13497	3	0.655275	38.4023	40.9709	FALSE	FALSE	FALSE	FALSE
2015-04-17	10	2.56e-05	9	01:05:00	3	96	CTG	Normal Medium	Normal Medium		BET	LNCaP-EV2	JQ1	72	sigmoid	sigmoid	LNCaP-EV2 JQ1	0.418527	-0.138074	0.562448	0.426958	-0.0198723	1.95421	0.941638	3.77e-16	NA	0.600112	0.261317	0.615728	0.370418	0.3339	2.28405	0.948426	8.04e-17	NA	0.0560008	0.534107	0.302947	0.418527	45.2812	2.13316	3	1.23158	42.8673	47.6951	FALSE	FALSE	FALSE	FALSE
2014-12-09	10	2.56e-05	9	01:05:00	3	96	CTG	Normal Medium	Normal Medium		BET	LNCaP-m-myc3	JQ1	72	sigmoid	sigmoid	LNCaP-m-myc3 JQ1	0.87151	0.00150555	0.406746	0.8098	0.0558433	1.61261	0.963826	9.55e-19	NA	1.28647	0.299954	0.697595	0.672545	0.341335	1.7697	0.956717	8.99e-18	NA	0.116411	1.11177	0.631251	0.87151	40.9078	1.22818	3	0.709087	39.518	42.2976	FALSE	FALSE	FALSE	FALSE
2015-04-17	10	2.56e-05	9	01:05:00	3	96	CTG	Normal Medium	Normal Medium		BET	LNCaP-m-myc3	JQ1	72	sigmoid	sigmoid	LNCaP-m-myc3 JQ1	1.50959	-0.00348588	0.344277	1.73533	-0.0870157	1.15128	0.926155	7.15e-15	NA	2.79595	0.325768	0.754318	1.28469	0.31258	1.26181	0.920584	1.77e-14	NA	0.481591	2.50354	0.515633	1.50959	45.6797	2.04406	3	1.18014	43.3666	47.9928	FALSE	FALSE	TRUE	FALSE
2015-01-06	10	2.56e-05	9	01:05:00	3	96	CTG	Normal Medium	Normal Medium		BET	M12	JQ1	72	sigmoid	sigmoid	M12_EV JQ1	0.795424	-0.348933	0.53248	1.70974	-0.549618	0.969094	0.947514	1e-16	NA	1.24556	0.144012	0.619165	1.0314	0.0905846	1.0594	0.949995	5.47e-17	NA	0.195763	1.19946	0.391389	0.795424	41.8907	0.502744	3	0.290259	41.3218	42.4596	FALSE	FALSE	TRUE	FALSE
2014-10-14	10	2.56e-05	9	01:05:00	3	96	CTG	Normal Medium + 10uM ENZ	Normal Medium + 10uM ENZ	ENZ Maintenance	BET	MR49F	JQ1	72	sigmoid	sigmoid	MR49F JQ1	0.233075	0.00463726	0.617997	0.203799	0.11096	1.86943	0.960792	2.61e-18	NA	0.387059	0.317416	0.554995	0.184857	0.375637	1.88283	0.962859	1.33e-18	NA	0.0193554	0.273022	0.193127	0.233075	45.2143	2.85956	3	1.65096	41.9784	48.4502	FALSE	FALSE	FALSE	FALSE
2016-07-08	10	0.078	8	01:02:00	4	96	CTG	Normal Medium + 10uM ENZ	Normal Medium + 10uM ENZ	ENZ Maintenance	BET	MR49F	JQ1	72	sigmoid	sigmoid	MR49F JQ1 72 NA	0.542145	0.286397	0.502908	0.148589	0.336487	0.863534	0.899178	1.13e-15	NA	1.16653	0.402897	0.555102	0.116158	0.444613	0.9538	0.907474	3.12e-16	NA	0.195296	0.94157	0.14272	0.542145	34.9518	NA	1	NA	NA	NA	FALSE	FALSE	FALSE	FALSE
2014-02-24	10	2.56e-05	9	01:05:00	3	96	CTG	Normal Medium	Normal Medium		BET	PC3	JQ1	72	sigmoid	sigmoid	PC3 JQ1	0.638684	0.187062	0.434396	0.424	0.230861	1.51348	0.970357	7.92e-20	NA	1.11	0.379346	0.650684	0.371	0.406675	1.53558	0.972602	2.96e-20	NA	0.0770551	0.797718	0.47965	0.638684	39.1415	0.915551	9	0.305184	38.5433	39.7396	FALSE	FALSE	FALSE	FALSE
2014-09-26	10	2.56e-05	9	01:05:00	3	96	CTG	Normal Medium	Normal Medium		BET	PC3	JQ1	72	sigmoid	sigmoid	PC3 JQ1	0.58877	0.240062	0.420556	0.37249	0.27637	1.75748	0.975826	6.19e-21	NA	2.27691	0.45977	0.692376	0.340611	0.484498	1.82839	0.975026	9.3e-21	NA	0.063764	0.720372	0.457167	0.58877	44.2658	1.04066	3	0.600827	43.0882	45.4434	FALSE	FALSE	FALSE	FALSE
2016-04-08	10	0.078125	8	01:02:00	4	96	CTG	Normal Medium	Normal Medium		BET	PC3	JQ1	72	sigmoid	sigmoid	JQ1	2.28994	-0.0615721	0.389819	28.3849	-1	0.436419	0.858674	1.79e-13	NA	12.5898	0.351911	0.751748	12.5898	0	0.446437	0.846455	6.22e-13	NA	3.40816	9.26041	0	2.28994	54.1861	1.3103	8	0.463261	53.2781	55.0941	FALSE	FALSE	TRUE	FALSE
2016-11-30	10	0.0013	9	01:03:00	3	96	CTG	Normal Medium	Normal Medium		BET	PC3	JQ1	72	sigmoid	sigmoid	PC3 JQ1 72 NA	0.927417	0.184825	0.249271	0.632998	0.198276	1.32246	0.941533	3.86e-16	NA	Inf	0.572893	0.868856	0.624534	0.58006	1.32594	0.94057	4.73e-16	NA	0.234185	1.41075	0.444084	0.927417	67.7925	1.29068	6	0.526918	66.438	69.147	FALSE	FALSE	FALSE	FALSE
[truncated: 5 more columns]
